# Supplementary material for: Effects of Resistance Exercise on Quality of Life, Anxiety, Depression, Sleep Quality and Inflammatory Parameters in Patients with Colorectal Cancer Undergoing Active Treatment: A Pilot Randomized Clinical Trial
Source: Curr Oncol. 2025 Nov 21;32(12):651. doi: 10.3390/curroncol32120651 (PMC12731986; doi:10.3390/curroncol32120651)
Supplement: Supplementary file 1 [file curroncol-32-00651-s001.zip]

Archive with 1 entries (1 files):
- curroncol-3980470-supplementary.pdf
